# Supplementary material for: Memory, switches, and an OR-port through bistability in chemically fueled crystals
Source: Nat Commun. 2022 May 20;13:2816. doi: 10.1038/s41467-022-30424-2 (PMC9122941; doi:10.1038/s41467-022-30424-2)
Supplement: Supplementary file 7 — Source Data [file 41467_2022_30424_MOESM7_ESM.xlsx]

## Sheet: calibration
Benzylamine calibration
2 µl
254 nm
Concentration (mM)	replicate 1	replicate 2	replicate 3
50	42.498	41.8474	42.4565
40	32.0248	34.3203	33.6814
30	24.938	26.6323	25.0014
20	14.5365	17.0768	15.6162
10	8.956	8.5123	8.5642
5	3.1514	3.4077	4.3594
1	1.0681	1.1886	1.31
Precursor 1 calibration
2 µl
220 nm
Concentration (mM)	replicate 1	replicate 2	replicate 3
5	5.783	5.743	5.6506
10	12.0602	12.2902	12.1458
20	24.5092	24.4113	24.2092
40	48.3764	48.712	48.3432
80	95.8568	96.9767	1.8157
100	119.151	120.284	119.69
EDC calibration
1 µl
220 nm
Concentration (mM)	replicate 1	replicate 2	replicate 3
10	131.022	133.835	135.213
8	104.496	105.812	108.284
6	78.8585	80.6223	81.6062
4	51.9043	53.9374	54.0351
2	26.8454	27.0937	27.4448
1	12.9055	13.2602	13.6096
0.1	1.534	1.5855	1.4228

## Sheet: Fig. 2
Figure 2b- Turbidity measurement				Figure 2c- Turbidity measurement				Figure 2f- HPLC measurement				Figure 2g- HPLC measurement
Time (s)	Scattered intensity			Time (s)	Scattered intensity			Time (min)	HPLC signal area amide (mAU)			Time (min)	HPLC signal area amide (mAU)
0	427			0	413			10	5.6571			10	13.3733
10	430			10	342			12	5.4341			12	13.2484
20	430			20	83			14	5.5685			14	10.0454
30	433			30	83			16	6.0045			16	11.8235
40	431			40	85			18	6.0126			18	12.6877
50	433			50	87			20	4.6701			20	15.2739
60	433			60	87			25	5.1528			25	12.0601
70	433			70	90			30	5.2498			30	11.8116
80	432			80	90			35	6.2658			35	14.9366
90	425			90	91			40	5.2932			40	10.0055
100	427			100	90			45	5.4443			45	13.6279
110	426			110	89			50	5.7325			50	12.1151
120	427			120	88			55	5.3193			55	11.4307
130	428			130	88			60	5.4026			60	12.4688
140	426			140	89
150	429			150	88
160	426			160	91
170	429			170	91
180	429			180	92
190	429			190	89
200	431			200	90
210	429			210	89
220	433			220	88
230	431			230	87
240	433			240	91
250	435			250	92
260	433			260	91
270	436			270	92
280	434			280	90
290	438			290	91
300	434			300	91
310	432			310	89
320	435			320	90
330	436			330	89
340	439			340	91
350	437			350	91
360	438			360	91
370	439			370	92
380	436			380	92
390	438			390	92
400	435			400	90
410	439			410	92
420	439			420	90
430	437			430	90
440	439			440	91
450	435			450	91
460	438			460	93
470	437			470	94
480	438			480	95
490	436			490	93
500	436			500	92
510	438			510	91
520	435			520	92
530	438			530	92
540	437			540	94
550	437			550	93
560	439			560	93
570	436			570	94
580	439			580	92
590	331			590	93
600	444			600	92
610	445			610	91
620	443			620	90
630	446			630	92
640	443			640	92
650	445			650	92
660	445			660	92
670	444			670	94
680	447			680	94
690	443			690	94
700	447			700	265
710	446			710	97
720	336			720	94
730	449			730	97
740	446			740	91
750	449			750	93
760	447			760	91
770	447			770	88
780	447			780	89
790	445			790	90
800	448			800	91
810	446			810	89
820	448			820	87
830	342			830	91
840	444			840	90
850	445			850	90
860	440			860	91
870	460			870	94
880	459			880	94
890	458			890	93
900	460			900	94
910	456			910	94
920	460			920	95
930	458			930	96
940	460			940	96
950	460			950	96
960	460			960	96
970	455			970	97
980	451			980	98
990	454			990	98
1000	454			1000	98
1010	453			1010	99
1020	455			1020	100
1030	452			1030	100
1040	455			1040	101
1050	453			1050	96
1060	454			1060	97
1070	455			1070	97
1080	441			1080	94
1090	442			1090	96
1100	439			1100	94
1110	442			1110	96
1120	441			1120	97
1130	441			1130	98
1140	442			1140	100
1150	439			1150	101
1160	443			1160	102
1170	442			1170	101
1180	442			1180	103
1190	443			1190	104
1200	440			1200	104

## Sheet: Fig. 4
Figure 4d- Switching experiment
Time (s)	Scattered intensity (a.u.)
0	486
10	484
20	488
30	484
40	482
50	488
60	489
70	490
80	486
90	488
100	487
110	489
120	451
130	221
140	78
150	79
160	76
170	83
180	80
190	85
200	87
210	85
220	84
230	86
240	86
250	87
260	85
270	84
280	84
290	85
300	168
310	440
320	445
330	409
340	463
350	461
360	461
370	457
380	460
390	459
400	458
410	459
420	454
430	457
440	454
450	454
460	457
470	453
480	458
490	455
500	459
510	458
520	457
530	459
540	457
550	460
560	459
570	458
580	376
590	373
600	316
610	319
620	327
630	323
640	329
650	353
660	444
670	440
680	442
690	437
700	440
710	439
720	311
730	442
740	369
750	211
760	177
770	155
780	142
790	108
800	108
810	105
820	108
830	102
840	105
850	106
860	104
870	110
880	106
890	107
900	112
910	110
920	110
930	117
940	105
950	108
960	105
970	112
980	113
990	116
1000	108
1010	112
1020	116
1030	117
1040	309
1050	338
1060	359
1070	357
1080	302
1090	442
1100	427
1110	417
1120	427
1130	424
1140	425
1150	423
1160	427
1170	427
1180	428
1190	430
1200	429
1210	432
1220	432
1230	431
1240	434
1250	430
1260	432
1270	431
1280	431
1290	435
1300	434
1310	439
1320	437
1330	440
1340	440
1350	402
1360	441
1370	439
1380	442
1390	441
1400	441
1410	444
1420	441
1430	444
1440	460
1450	460
1460	282
1470	152
1480	126
1490	102
1500	101
1510	105
1520	105
1530	103
1540	105
1550	105
1560	107
1570	105
1580	106
1590	106
1600	114
1610	107
1620	115
1630	113
1640	121
1650	119
1660	116
1670	121
1680	427
1690	421
1700	452
1710	452
1720	449
1730	450
1740	449
1750	452
1760	450
1770	450
1780	452
1790	450
1800	471
1810	466
1820	467
1830	466
1840	463
1850	467
1860	464
1870	466
1880	466
1890	464
1900	466
1910	463
1920	467
1930	466
1940	465
1950	466
1960	463
1970	466
1980	464
1990	465
2000	466
2010	463
2020	466
2030	464
2040	466
2050	466
2060	463
2070	467
2080	463
2090	466
2100	468
2110	435
2120	224
2130	139
2140	108
2150	100
2160	101
2170	100
2180	102
2190	103
2200	103
2210	102
2220	105
2230	107
2240	111
2250	110
2260	108
2270	109
2280	114
2290	114
2300	130
2310	447
2320	446
2330	476
2340	436
2350	442
2360	445
2370	444
2380	442
2390	446
2400	443
2410	447
2420	445

## Sheet: Fig. 5
Figure 5f- OR Port
Input chamber A				Input chamber B				Output chamber
Time (s)	Mean grey value (a.u.)			Time (s)	Mean grey value (a.u.)			Time (s)	Mean grey value (a.u.)
0	8.38			0	4.91			0	12.46
10	8.31			10	9.28			10	6.81
20	8.19			20	8.72			20	6.37
30	7.8			30	9.54			30	6.04
40	7.98			40	9.07			40	5.94
50	8.21			50	8.46			50	5.95
60	7.48			60	8.51			60	5.75
70	7.86			70	8.08			70	5.52
80	7.85			80	7.83			80	5.51
90	6.98			90	8.28			90	5.67
100	8.5			100	7.35			100	4.87
110	6.86			110	8.03			110	5.47
120	7.16			120	7.22			120	4.67
130	6.94			130	7.62			130	5.07
140	7.92			140	7.55			140	4.58
150	7.01			150	8.14			150	5.39
160	7.78			160	7.37			160	4.9
170	7.65			170	8.24			170	5.26
180	7.74			180	8.08			180	4.94
190	7.75			190	8.2			190	5
200	7.84			200	7.89			200	4.9
210	7.54			210	8.01			210	4.83
220	7.76			220	8.15			220	4.85
230	7.8			230	8.12			230	4.89
240	7.77			240	7.97			240	4.97
250	8.43			250	7.89			250	4.55
260	8.42			260	8.34			260	5.01
270	7.73			270	8.51			270	5.08
280	7.35			280	8.18			280	4.55
290	7.92			290	7.98			290	4.43
300	8.23			300	8.24			300	4.69
310	8.09			310	8.47			310	4.98
320	7.77			320	8.4			320	4.76
330	8.6			330	8.32			330	4.64
340	7.92			340	8.75			340	5.23
350	8.11			350	8.47			350	4.62
360	8.05			360	8.96			360	5.05
370	7.83			370	8.23			370	4.56
380	25.65			380	8.78			380	4.26
390	48			390	9.76			390	4.91
400	50.15			400	9.78			400	5
410	78.29			410	10			410	4.67
420	80			420	11.66			420	6.47
430	69.67			430	11.99			430	6.61
440	76.18			440	12.55			440	5.71
450	78.67			450	11.63			450	6.15
460	71.25			460	19			460	6.71
470	74.75			470	22.51			470	5.37
480	74.31			480	26.99			480	6.79
490	70.89			490	35.54			490	6.46
500	47.34			500	39.92			500	6.46
510	67.1			510	42.55			510	6.52
520	73.77			520	43.09			520	6.72
530	76.35			530	45.24			530	6.45
540	61.21			540	51.18			540	6.87
550	74.35			550	52.64			550	7.03
560	71.17			560	55.38			560	7.17
570	72.09			570	57.45			570	6.47
580	65.53			580	56.44			580	7.18
590	69.55			590	52.92			590	7.24
600	67.84			600	51.49			600	7.02
610	64.19			610	53.72			610	7.32
620	73.28			620	54.52			620	6.92
630	60.53			630	55.54			630	7.61
640	62.95			640	51.37			640	7.19
650	68.39			650	55.29			650	7.17
660	68.46			660	56.81			660	7.33
670	56.52			670	63.43			670	7.23
680	69.42			680	60.3			680	6.79
690	70.88			690	59.51			690	7.18
700	67.47			700	60.57			700	7.22
710	71.17			710	64.7			710	7.41
720	60.01			720	70.81			720	6.92
730	69			730	62.15			730	7.28
740	71.02			740	60.81			740	7.1
750	67.78			750	61.09			750	6.59
760	65.72			760	58.7			760	7.03
770	61.67			770	60.01			770	7.08
780	66.13			780	62.69			780	6.87
790	67.33			790	59.63			790	6.92
800	65.73			800	59.91			800	7.04
810	67.76			810	56.22			810	6.91
820	71.56			820	55.34			820	6.91
830	65.1			830	55.61			830	6.99
840	66.53			840	55.24			840	6.75
850	65.74			850	58.68			850	7.38
860	55.85			860	57.72			860	6.71
870	57.04			870	56.99			870	6.89
880	57.85			880	54.58			880	6.79
890	62.03			890	56.53			890	6.67
900	62.69			900	53.22			900	7.11
910	61.8			910	52.53			910	6.95
920	61.74			920	53.53			920	6.12
930	68.02			930	55.23			930	7.77
940	64.23			940	59.3			940	7.96
950	65.34			950	59.67			950	7.71
960	69.56			960	56.23			960	8.16
970	67.58			970	56.24			970	7.75
980	69.72			980	56.43			980	7.64
990	65.57			990	57.44			990	7.85
1000	68.79			1000	58.94			1000	7.51
1010	67.52			1010	56.95			1010	7.88
1020	64.36			1020	59.08			1020	7.76
1030	60.95			1030	57.13			1030	7.45
1040	60.85			1040	58.73			1040	8.21
1050	56.59			1050	56.02			1050	7.35
1060	58.25			1060	53.75			1060	7.67
1070	56.88			1070	54.11			1070	8.01
1080	53.83			1080	52.22			1080	6.73
1090	49.35			1090	52.82			1090	7.62
1100	36.63			1100	53.53			1100	6.97
1110	27.03			1110	53.47			1110	6.47
1120	21.25			1120	51.97			1120	6.38
1130	16.39			1130	54.08			1130	6.46
1140	14.59			1140	54.79			1140	6.94
1150	10.05			1150	63.44			1150	6.34
1160	8.45			1160	51.49			1160	5.87
1170	7.16			1170	54.4			1170	6.18
1180	6.1			1180	58.25			1180	5.89
1190	6.3			1190	50.98			1190	6.54
1200	5.89			1200	50.46			1200	6.34
1210	5.67			1210	49.11			1210	6.66
1220	5.82			1220	46.95			1220	6.34
1230	6.2			1230	45.47			1230	6.06
1240	5.47			1240	45.35			1240	5.95
1250	5.03			1250	45.59			1250	5.67
1260	5.03			1260	47.4			1260	5.65
1270	6.17			1270	47.78			1270	6.41
1280	5.47			1280	43.21			1280	5.9
1290	5.77			1290	33.37			1290	6.05
1300	5.16			1300	33.81			1300	5.86
1310	3.14			1310	30.01			1310	6.99
1320	5.12			1320	26.96			1320	6.13
1330	5.48			1330	27.12			1330	6.66
1340	6.14			1340	26.24			1340	6.41
1350	5.7			1350	20.55			1350	6.15
1360	4.5			1360	26.01			1360	6.09
1370	4.19			1370	28.95			1370	5.52
1380	5.73			1380	35.13			1380	5.22
1390	5.77			1390	35.62			1390	6.06
1400	5.13			1400	18.42			1400	5.78
1410	5.53			1410	11.9			1410	5.86
1420	6.03			1420	10.82			1420	6.32
1430	5.46			1430	9.77			1430	5.81
1440	6.09			1440	8.65			1440	6.35
1450	6.04			1450	7.11			1450	5.98
1460	7.06			1460	6.72			1460	6.26
1470	6.2			1470	7.15			1470	5.82
1480	6.43			1480	7.1			1480	5.94
1490	6.07			1490	7.14			1490	5.48
1500	5.78			1500	6.69			1500	5.55
1510	7.01			1510	7.1			1510	5.95
1520	6.81			1520	8.31			1520	6.24
1530	6.72			1530	7.35			1530	5.9
1540	6.53			1540	7.71			1540	6.13
1550	6.53			1550	8.47			1550	5.81
1560	6.97			1560	7.86			1560	6
1570	7.16			1570	8.7			1570	6.09
1580	6.59			1580	9.16			1580	6.04
1590	7.36			1590	8.41			1590	5.77
1600	7.16			1600	7.94			1600	5.66
1610	7.51			1610	7.81			1610	6.05
1620	8.42			1620	8.41			1620	6.17
1630	5.98			1630	8.21			1630	6.28
1640	6.19			1640	7.95			1640	6.07
1650	5.99			1650	7.55			1650	6.45
1660	5.51			1660	8.7			1660	6.03
1670	6.46			1670	7.62			1670	6.34
1680	6.41			1680	7.82			1680	6.56
1690	5.83			1690	8.77			1690	6.18
1700	5.84			1700	7.92			1700	6.31
1710	6.32			1710	8.3			1710	6.64
1720	5.69			1720	8.71			1720	6.37
1730	5.65			1730	8.26			1730	6.36
1740	6.16			1740	8.03			1740	6.67
1750	5.5			1750	8.44			1750	6.18
1760	5.69			1760	8.07			1760	6.41
1770	5.77			1770	8.31			1770	6.12
1780	5.87			1780	7.76			1780	6.32
1790	6.41			1790	8.18			1790	6.43
1800	6.48			1800	9.66			1800	6.91
1810	2.77			1810	9.44			1810	6.56
1820	3.04			1820	7.44			1820	6.32
1830	5.51			1830	8.28			1830	13.91
1840	5.56			1840	8.74			1840	12.3
1850	6.39			1850	8.25			1850	15.17
1860	6.23			1860	9.01			1860	16.34
1870	5.86			1870	8.76			1870	15.92
1880	5.92			1880	8.3			1880	16.77
1890	6.06			1890	9.35			1890	17.4
1900	5.7			1900	9.04			1900	19.29
1910	6.27			1910	8.95			1910	22.49
1920	5.89			1920	9.67			1920	25.45
1930	6.16			1930	9.53			1930	27.45
1940	5.89			1940	9.45			1940	33.43
1950	6.23			1950	9.54			1950	38.65
1960	6.35			1960	9.79			1960	42.16
1970	5.67			1970	10.25			1970	44.39
1980	6.06			1980	9.64			1980	49.22
1990	6.01			1990	9.98			1990	52.56
2000	3.72			2000	9.84			2000	57.54
2010	6.52			2010	9.26			2010	66.09
2020	6.39			2020	10.67			2020	67.59
2030	6.61			2030	14.7			2030	64.18
2040	6.85			2040	20.56			2040	65.19
2050	7.04			2050	24.2			2050	70.16
2060	7.05			2060	26.7			2060	71.18
2070	7.59			2070	30.68			2070	76.06
2080	7.07			2080	32.15			2080	77.54
2090	7.69			2090	34.87			2090	75.04
2100	8.22			2100	34.69			2100	76.16
2110	7.49			2110	37.47			2110	72.25
2120	8.57			2120	39.77			2120	76.01
2130	8.49			2130	41.44			2130	75.29
2140	8.28			2140	40.93			2140	72.48
2150	8.43			2150	41.88			2150	75.99
2160	8.41			2160	43.88			2160	74.22
2170	8.8			2170	44.14			2170	73.13
2180	8.4			2180	45.85			2180	70.47
2190	8.09			2190	48.11			2190	69.68
2200	8.61			2200	47.33			2200	67.67
2210	8			2210	50.86			2210	68.56
2220	8.91			2220	50.82			2220	72.31
2230	7.87			2230	51.22			2230	75.72
2240	6.6			2240	50.59			2240	73.37
2250	8.09			2250	49.06			2250	75.68
2260	8.99			2260	50.62			2260	74.2
2270	8.84			2270	52.72			2270	72.67
2280	8.82			2280	53.58			2280	77.67
2290	8.73			2290	54.9			2290	76.99
2300	9.31			2300	52.91			2300	67.4
2310	7.86			2310	53.92			2310	69.45
2320	10.23			2320	55.98			2320	73.05
2330	8.59			2330	56.66			2330	72.5
2340	8.85			2340	58.47			2340	63.15
2350	8.74			2350	58.02			2350	64.95
2360	8.94			2360	60.22			2360	72.18
2370	9.23			2370	58.71			2370	65.96
2380	8.83			2380	60.78			2380	70.55
2390	8.11			2390	59.07			2390	72.69
2400	8.53			2400	59.65			2400	72.37
2410	9.34			2410	61.8			2410	56.25
2420	8.45			2420	58.18			2420	46.82
2430	8.52			2430	59.1			2430	50.15
2440	9.89			2440	58.93			2440	52.49
2450	9.87			2450	61.29			2450	55.05
2460	9.26			2460	63.86			2460	56.26
2470	7.31			2470	62.92			2470	57.25
2480	6.64			2480	64.04			2480	53.4
2490	6.55			2490	63.25			2490	42.86
2500	6.63			2500	62.89			2500	39.13
2510	4.57			2510	64.86			2510	33.5
2520	4.95			2520	62.66			2520	31.95
2530	7			2530	64.42			2530	26.31
2540	4.46			2540	61.32			2540	26.06
2550	6.49			2550	57.66			2550	28.75
2560	6.33			2560	56.09			2560	23.1
2570	6.25			2570	59.24			2570	19.29
2580	5.68			2580	55.14			2580	20.91
2590	5.31			2590	56.03			2590	19.09
2600	5.3			2600	53.06			2600	24.8
2610	6.32			2610	51.66			2610	26
2620	5.24			2620	50.35			2620	16.8
2630	5.57			2630	52.4			2630	26.16
2640	6.29			2640	53.11			2640	26.84
2650	5.56			2650	54.33			2650	25.47
2660	5.73			2660	56.57			2660	22.64
2670	5.87			2670	55.24			2670	20.11
2680	4.63			2680	54.57			2680	20.28
2690	4.64			2690	55.79			2690	20.15
2700	5.26			2700	56.48			2700	18.95
2710	5			2710	48.76			2710	15.99
2720	4.36			2720	38.24			2720	15.67
2730	4.81			2730	22.04			2730	11.47
2740	2.88			2740	14.17			2740	11.57
2750	5.77			2750	9.95			2750	9.49
2760	3.44			2760	7.79			2760	11.25
2770	4.7			2770	6.01			2770	9.95
2780	3.48			2780	6.42			2780	9.42
2790	3.48			2790	4.74			2790	10.24
2800	3.29			2800	4.67			2800	9.73
2810	3.95			2810	3.62			2810	10.11
2820	3.2			2820	4.65			2820	11.14
2830	3.2			2830	3.91			2830	10.9
2840	4.48			2840	3.75			2840	11.21
2850	4.25			2850	4.23			2850	11
2860	3.43			2860	4.06			2860	10.32
2870	4.29			2870	3.72			2870	11.13
2880	3.56			2880	4.92			2880	9.62
2890	4.26			2890	5.38			2890	10.14
2900	3.25			2900	5.46			2900	11.56
2910	3.55			2910	5.41			2910	10.15
2920	3.24			2920	5.32			2920	9.17
2930	2.88			2930	6.05			2930	7.97
2940	3.54			2940	4.16			2940	11.25
2950	3.32			2950	4.78			2950	8.11
2960	3.74			2960	5.49			2960	13
2970	2.63			2970	4.93			2970	7.86
2980	2.25			2980	4.31			2980	9.81
2990	3.52			2990	3.86			2990	9.36
3000	2.17			3000	6.22			3000	8.89
3010	2.9			3010	4.3			3010	8.82
3020	2.6			3020	6.08			3020	8.17
3030	3.42			3030	4.42			3030	6.53
3040	3.46			3040	5.49			3040	7.09
3050	3.1			3050	5.16			3050	6.4
3060	2.89			3060	5.34			3060	6.3
3070	1.02			3070	4.89			3070	8.1
3080	1.79			3080	3.8			3080	4.51
3090	2.55			3090	3.18			3090	6.52
3100	2.17			3100	3.76			3100	6.02
3110	2			3110	3.62			3110	4.57
3120	2.45			3120	3.44			3120	3.68
3130	1.58			3130	4.95			3130	3.11
3140	1.88			3140	2.74			3140	3.64
3150	2.09			3150	4.07			3150	2.47
3160	1.77			3160	3.91			3160	1.39
3170	0.89			3170	2.88			3170	2.59
3180	1.33			3180	2.14			3180	0
3190	1.22			3190	2.13
3200	0.69			3200	2.66
3210	0.62			3210	1.55
3220	0.87			3220	1.25
3230	0			3230	1.82
				3240	0

## Sheet: Fig. SI2
Figure SI 2a- Hydrolysis kinetics				Figure SI 2b- Temperature dependence of hydrolysis rate constant						Figure SI 2d- Temperature dependence of hydrolysis rate constant
21.0 °C				Temperature (°C)	Hydrolysis rate constant (1/s)					10 mM EDC
Time (min)	HPLC signal area amide (mAU)			21	0.0137					Time (min)	area
0.5	5.0383			21.8	0.0193					1	2.7793
1	3.2279			24.2	0.0208					2	1.7523
2	1.4785			24.9	0.0227					3	1.1501
3	0.6459			27	0.021					4	0.7596
4	0.2773			28	0.0217					5	0.4927
				29.7	0.0286
21.8 °C				31	0.0282
Time (min)	HPLC signal area amide (mAU)			32.5	0.0276					20 mM EDC
0.5	4.5374			32.9	0.0352					Time (min)	area
1	2.6094									1	5.2416
2	0.8598									2	3.4093
4	0.0793									3	2.1167
6	0.0059									4	1.3572
										5	0.8425
24.2 °C
Time (min)	HPLC signal area amide (mAU)
0.5	4.3873
1	2.4408
2	0.7133
4	0.0562
6	0.0065
24.9 °C
Time (min)	HPLC signal area amide (mAU)
0.5	4.5021
1	2.4538
2	0.7996
3	0.2632
4	0.0704
27.0 °C
Time (min)	HPLC signal area amide (mAU)
0.5	3.8558
1	2.0856
2	0.5734
4	0.038
6	0.0057
28.0 °C
Time (min)	HPLC signal area amide (mAU)
0.5	3.5848
1	1.7462
2	0.4565
3	0.1486
4	0.035
29.7 °C
Time (min)	HPLC signal area amide (mAU)
0.5	3.2333
1	1.4079
2	0.2596
4	0.008
6	0.0048
31.0 °C
Time (min)	HPLC signal area amide (mAU)
0.5	3.3386
1	1.3934
2	0.2592
3	0.0453
4	0.009
32.5 °C
Time (min)	HPLC signal area amide (mAU)
0.5	2.8527
1	1.0988
2	0.1995
4	0.0084
6	0.0044
32.9 °C
Time (min)	HPLC signal area amide (mAU)
0.5	3.4733
1	1.4137
2	0.2393
3	0.0289
4	0.0019

## Sheet: Fig. SI3
Figure SI 3a- HPLC analysis				Figure SI 3b- Turbidity analysis
100 mM precursor + 20 mM EDC				100 mM precursor + 20 mM EDC				100 mM precursor + 60 mM EDC
28.0 °C				Time (s)	Scattered intensity (a.u.)			Time (s)	Scattered intensity (a.u.)
Time (min)	HPLC signal area amide (mAU)			0	422			0	453.333
0.5	3.5848			10	421			10	117.333
1	1.7462			20	420			20	89.6667
2	0.4565			30	419			30	87
3	0.1486			40	419			40	86.3333
4	0.035			50	420			50	85.3333
				60	421			60	86.6667
				70	420			70	90.3333
100 mM precursor + 60 mM EDC				80	421			80	92.6667
28.0 °C				90	419			90	92
Time (min)	HPLC signal area amide (mAU)			100	421			100	90.3333
0.5	32.6116			110	422			110	91.6667
2	23.5357			120	420			120	95
4	5.44263			130	419			130	102.333
6	0.370933			140	419			140	106.667
				150	421			150	111.667
				160	421			160	117
				170	420			170	125.333
				180	421			180	142.333
				190	419			190	168.333
				200	421			200	196
				210	421			210	229
				220	422			220	272.667
				230	423			230	333.333
				240	421			240	396.667
				250	422			250	439.667
				260	423			260	445.667
				270	424			270	443.333
				280	425			280	452.333
				290	425			290	449.333
				300	426			300	447.667
				310	425			310	462.333
				320	424			320	456
				330	425			330	446
				340	427			340	456
				350	426			350	450.333
				360	427			360	451.667
				370	426			370	462.333
				380	425			380	453.333
				390	427			390	450.333
				400	426			400	455.333
				410	426			410	451
				420	425			420	454.667
				430	424			430	461.333
				440	426			440	456.333
				450	425			450	450
				460	426			460	454
				470	426			470	452
				480	425			480	453.667
				490	426			490	459.667
				500	428			500	456.333
				510	428			510	453.333
				520	427			520	449
				530	426			530	451.667
				540	428			540	462.667
				550	428			550	461.667
				560	428			560	458.333
				570	429			570	455
				580	427			580	453.333
				590	427			590	457
				600	429			600	461.333
				610	429			610	457.333
				620	429			620	459.667
				630	428			630	459
				640	429			640	449.333
				650	430			650	458
				660	430			660	465
				670	431
				680	430
				690	429
				700	430
				710	430
				720	430

## Sheet: Fig. SI4
Figure SI 4b- Temperature stability							Figure 4c- Control up-concentration precursor						Figure 4d- Control up-concentration precursor
Time (min)	Temperature (°C)	Temperature (°C)	Temperature (°C)	Temperature (°C)			Flux 35 mM/min						Flux 20 mM/min
0	21.3	24.5	28.5	33.2			Time (min)	Sum of HPLC signal area amide and acid (mAU)					Time (min)	Sum of HPLC signal area amide and acid (mAU)
1	21.3	24.7	28.7	33.3			10	29.5252					10	25.0479
2	21.1	24.8	28.8	33.3			12	28.6425					12	24.7082
3	20.9	24.6	28.8	33.1			14	25.9844					14	24.7205
4	20.9	24.6	28.7	32.8			16	27.1066					16	24.2285
5	21.1	24.5	28.5	32.6			18	28.1407					18	23.3705
6	20.9	24.5	28.4	32.7
7	20.9	24.4	28.3	32.9
8	20.8	24.4	28.4	33			Flux 40 mM/min						Flux 25 mM/min
9	20.8	24.3	28.5	32.9			Time (min)	Sum of HPLC signal area amide and acid (mAU)					Time (min)	Sum of HPLC signal area amide and acid (mAU)
10	20.8	24.3	28.6	32.7			10	27.2169					10	28.6534
11	20.8	24.2	28.5	32.6			12	31.5909					12	28.6442
12	20.8	24.1	28.5	32.8			14	29.3151					14	25.1233
13	20.8	24.1	28.3	32.9			16	30.2782					16	27.4529
14	20.9	24	28.2	33			18	34.0864					18	27.2748
15	20.9	23.9	28.3	32.8
16	20.9	23.8	28.5	32.7
17	20.9	23.7	28.6	32.8									Flux 30 mM/min
18	21	23.7	28.6	32.9									Time (min)	Sum of HPLC signal area amide and acid (mAU)
19	21	23.6	28.5	33									10	26.5332
20	21	23.7	28.3	32.8									12	25.2819
													14	25.6912
													16	29.8957
													18	28.3517
													Flux 35 mM/min
													Time (min)	Sum of HPLC signal area amide and acid (mAU)
													10	22.5653
													12	25.8496
													14	26.7512
													16	29.5823
													18	24.6869
													Flux 40 mM/min
													Time (min)	Sum of HPLC signal area amide and acid (mAU)
													10	27.3907
													12	25.2773
													14	26.8648
													16	27.479
													18	24.5585

## Sheet: Fig. SI6
Figure SI 6a- Steady state concentrations at 24 °C					Figure SI 6b- Steady state concentrations at 24 °C
Flux 5 mM/min					Flux 5 mM/min
Time (min)	HPLC signal area amide (mAU)				Time (min)	HPLC signal area amide (mAU)
10	1.2526				10	1.2433
12	1.2766				12	1.3004
14	1.2501				14	1.2917
16	1.3614				16	1.3288
18	1.3452				18	1.2414
Flux 10 mM/min					Flux 10 mM/min
Time (min)	HPLC signal area amide (mAU)				Time (min)	HPLC signal area amide (mAU)
10	2.3291				10	2.3051
12	2.4341				12	2.1798
14	2.3227				14	2.3613
16	2.4178				16	1.301
18	2.4559				18	0.6502
Flux 15 mM/min					Flux 15 mM/min
Time (min)	HPLC signal area amide (mAU)				Time (min)	HPLC signal area amide (mAU)
10	3.738				10	4.6219
12	3.7553				12	4.417
14	3.9674				14	4.0869
16	3.7503				16	4.1069
18	4.0383				18	4.0422
Flux 20 mM/min					Flux 20 mM/min
Time (min)	HPLC signal area amide (mAU)				Time (min)	HPLC signal area amide (mAU)
10	4.7882				10	9.0669
12	5.0406				12	8.0888
14	4.7039				14	7.5585
16	4.8344				16	7.4245
18	5.3258				18	6.4953
Flux 25 mM/min					Flux 25 mM/min
Time (min)	HPLC signal area amide (mAU)				Time (min)	HPLC signal area amide (mAU)
10	5.6571				10	13.3733
12	5.4341				12	13.2484
14	5.5685				14	10.0454
16	6.0045				16	11.8235
18	6.0126				18	12.6877
Flux 30 mM/min					Flux 30 mM/min
Time (min)	HPLC signal area amide (mAU)				Time (min)	HPLC signal area amide (mAU)
10	6.7019				10	15.7706
12	6.9016				12	14.6376
14	7.3292				14	15.3859
16	10.5009				16	15.9874
18	5.6311				18	16.3217
Flux 35 mM/min					Flux 35 mM/min
Time (min)	HPLC signal area amide (mAU)				Time (min)	HPLC signal area amide (mAU)
10	19.3451				10	13.8551
12	15.1283				12	20.8373
14	14.3177				14	19.1674
16	17.8902				16	21.7323
18	20.3409				18	24.1153
Flux 40 mM/min					Flux 40 mM/min
Time (min)	HPLC signal area amide (mAU)				Time (min)	HPLC signal area amide (mAU)
10	18.6572				10	24.2109
12	22.7802				12	21.8053
14	22.4204				14	22.8945
16	21.8727				16	22.8433
18	27.9679				18	18.9975

## Sheet: Fig. SI7
Figure SI 7a- Steady state turbidity at 24 °C										Figure SI 7b- Steady state turbidity at 24 °C										Figure SI 7c- Steady state turbidity at 24 °C				Figure SI 7d- Steady state turbidity at 24 °C
	Scattered intensity (a.u.)										Scattered intensity (a.u.)										Scattered intensity (a.u.)				Scattered intensity (a.u.)
Time (s)	Flux 5 mM/min	Flux 10 mM/min	Flux 15 mM/min	Flux 20 mM/min	Flux 25 mM/min	Flux 30 mM/min	Flux 35 mM/min	Flux 40 mM/min		Time (s)	Flux 5 mM/min	Flux 10 mM/min	Flux 15 mM/min	Flux 20 mM/min	Flux 25 mM/min	Flux 30 mM/min	Flux 35 mM/min	Flux 40 mM/min		Time (s)	Flux 15 mM/min			Time (s)	Flux 20 mM/min
0	469	368	469	459	427	437	427	441		0	409	463	400	417	436	440	443	458		0	445			0	388
10	468	285	468	461	430	452	429	348		10	384	439	387	416	438	432	443	102		10	265			10	423
20	468	404	468	459	430	456	433	447		20	88	95	88	109	82	91	81	85		20	164			20	185
30	467	408	467	460	433	455	431	449		30	85	89	96	85	88	90	89	90		30	94			30	84
40	467	406	467	460	431	455	433	445		40	90	92	98	87	90	89	91	91		40	95			40	90
50	470	407	470	464	433	456	434	444		50	90	93	95	87	91	90	88	91		50	95			50	90
60	470	405	470	463	433	452	452	448		60	89	94	95	86	91	90	89	92		60	96			60	90
70	471	404	471	466	433	454	452	445		70	88	95	96	87	91	88	90	91		70	94			70	91
80	470	406	470	467	432	450	446	445		80	90	92	96	89	90	87	89	90		80	94			80	92
90	470	403	470	467	425	450	447	443		90	89	93	96	86	91	85	88	88		90	93			90	92
100	469	406	469	464	427	448	445	440		100	91	93	96	86	90	85	87	89		100	92			100	93
110	468	405	468	466	426	445	445	442		110	91	92	95	87	90	85	87	88		110	90			110	93
120	467	406	467	467	427	447	445	439		120	91	93	95	86	90	84	87	87		120	89			120	94
130	466	409	466	464	428	444	443	442		130	92	93	96	86	91	84	86	87		130	91			130	95
140	469	407	469	464	426	448	447	441		140	91	95	96	87	90	84	86	86		140	91			140	98
150	467	407	467	463	429	449	445	441		150	90	96	97	88	88	84	86	86		150	95			150	98
160	469	403	469	464	426	447	448	444		160	92	97	97	86	87	84	87	83		160	95			160	98
170	470	405	470	465	429	451	449	442		170	93	100	97	88	91	85	87	84		170	97			170	101
180	470	404	470	464	429	447	447	446		180	95	98	97	87	92	85	87	85		180	100			180	101
190	469	404	469	467	429	449	449	444		190	97	102	98	88	85	84	86	85		190	101			190	105
200	468	405	468	467	431	449	448	447		200	101	107	99	90	91	86	87	86		200	103			200	108
210	468	403	468	467	429	449	450	446		210	108	109	100	90	87	86	87	87		210	105			210	108
220	466	405	466	467	433	451	450	444		220	115	120	96	90	91	85	89	88		220	108			220	106
230	464	403	464	467	431	449	449	447		230	123	129	96	91	91	84	89	89		230	112			230	100
240	464	405	464	466	433	452	452	445		240	139	144	98	91	93	86	90	89		240	115			240	100
250	466	406	466	465	435	450	451	449		250	154	162	98	93	92	87	90	91		250	122			250	102
260	466	405	466	465	433	451	453	447		260	176	181	99	92	93	86	87	89		260	126			260	100
270	467	408	467	464	436	452	454	447		270	196	198	100	92	92	86	87	90		270	123			270	102
280	467	407	467	464	434	448	452	449		280	218	234	102	92	93	87	88	90		280	112			280	108
290	467	409	467	466	438	453	437	433		290	251	271	101	93	91	88	89	92		290	109			290	101
300	466	408	466	467	434	451	435	393		300	281	322	103	93	92	88	88	91		300	113			300	105
310	466	408	466	467	432	452	437	326		310	286	354	106	95	93	89	88	94		310	117			310	107
320	465	411	465	468	435	453	436	262		320	331	392	107	93	93	90	88	93		320	121			320	107
330	464	409	464	467	436	451	436	235		330	365	415	109	95	92	91	90	92		330	123			330	111
340	463	413	463	467	439	454	438	220		340	377	429	110	96	92	94	90	95		340	131			340	112
350	464	410	464	467	437	451	436	220		350	383	434	113	97	94	95	92	92		350	133			350	116
360	464	412	464	465	438	453	438	230		360	385	438	115	95	94	94	94	92		360	134			360	123
370	466	412	466	463	439	453	438	225		370	385	440	118	95	93	89	93	94		370	139			370	129
380	466	412	466	462	436	452	438	183		380	389	440	121	96	95	88	94	94		380	145			380	116
390	466	413	466	462	438	454	439	184		390	412	440	123	97	93	88	92	94		390	145			390	107
400	467	412	467	463	435	451	437	170		400	410	440	125	97	94	88	94	97		400	150			400	110
410	466	414	466	464	439	454	439	192		410	416	440	128	96	94	90	94	94		410	154			410	108
420	465	413	465	463	439	454	438	196		420	418	439	129	97	94	89	95	96		420	162			420	108
430	465	415	465	463	437	453	440	135		430	417	439	134	100	94	89	95	97		430	167			430	111
440	464	415	464	463	439	455	440	132		440	418	439	135	100	95	92	96	96		440	176			440	113
450	463	413	463	462	435	452	438	143		450	418	439	140	102	96	85	94	96		450	178			450	113
460	462	416	462	463	438	455	440	139		460	417	441	142	103	95	87	91	97		460	184			460	115
470	463	413	463	461	437	453	438	127		470	417	439	144	102	96	89	86	97		470	186			470	117
480	463	416	463	461	438	454	440	119		480	419	440	148	104	97	91	86	97		480	197			480	118
490	465	415	465	462	436	455	439	352		490	419	440	151	104	97	97	88	96		490	203			490	123
500	466	417	466	461	436	453	431	117		500	419	438	154	104	97	88	88	95		500	211			500	127
510	466	417	466	457	438	455	405	119		510	417	441	156	104	95	88	87	95		510	223			510	133
520	466	415	466	464	435	454	367	119		520	418	439	161	107	96	92	88	97		520	232			520	121
530	466	417	466	462	438	455	315	113		530	418	438	166	109	97	90	91	98		530	234			530	124
540	464	416	464	464	437	455	269	107		540	418	440	173	114	96	94	92	98		540	246			540	124
550	464	416	464	466	437	454	242	109		550	418	438	178	109	95	92	93	100		550	256			550	136
560	463	416	463	467	439	455	253	110		560	419	438	183	112	97	91	92	101		560	267			560	128
570	462	416	462	466	436	453	345	106		570	419	439	187	114	99	90	96	100		570	269			570	129
580	462	417	462	465	439	455	216	108		580	421	438	196	124	98	93	95	98		580	281			580	133
590	463	415	463	463	331	455	217	354		590	418	438	198	133	98	318	96	99		590	255			590	129
600	463	416	463	463	444	466	181	94		600	453	437	206	120	99	97	92	96		600	269			600	130
610	464	419	464	461	445	467	189	96		610	450	439	216	121	99	97	92	97		610	283			610	131
620	465	419	465	461	443	463	198	97		620	450	437	206	125	100	93	94	98		620	295			620	130
630	465	419	465	462	446	467	204	99		630	450	436	211	132	98	92	93	97		630	299			630	273
640	464	419	464	461	443	466	210	98		640	452	427	194	124	101	92	93	99		640	310			640	139
650	464	418	464	457	445	466	195	97		650	452	426	431	127	100	90	94	99		650	325			650	141
660	463	420	463	464	445	466	144	95		660	454	431	194	278	101	89	94	99		660	325			660	151
670	463	418	463	462	444	464	156	95		670	454	436	198	130	99	89	95	100		670	300			670	143
680	461	419	461	464	447	467	161	95		680	454	438	199	139	101	87	95	101		680	315			680	150
690	461	419	461	462	443	465	167	97		690	454	437	204	134	101	91	96	100		690	325			690	158
700	461	417	461	462	447	466	164	355		700	454	438	203	137	102	92	97	103		700	334			700	173
710	462	420	462	463	446	466	158	99		710	454	438	206	147	101	92	97	102		710	324			710	178
720	464	417	464	464	336	451	347	94		720	61	439	208	139	103	88	94	101		720	338			720	196
730	464	419	464	463	449	454	120	95		730	3	413	206	139	101	88	94	101		730	354			730	330
740	464	419	464	463	446	451	124	95		740	0	428	277	142	103	89	94	102		740	357			740	144
750	464	421	464	466	449	453	116	96		750	424	434	293	149	103	89	95	102		750	346			750	145
760	463	423	463	465	447	452	116	96		760	436	436	434	157	102	94	94	100		760	356			760	154
770	463	421	463	465	447	452	113	96		770	436	436	246	132	106	95	347	99		770	371			770	143
780	462	424	462	464	447	454	111	356		780	437	436	244	138	107	96	94	99		780	376			780	136
790	461	422	461	464	445	450	114	97		790	438	436	249	144	107	97	93	100		790	380			790	143
800	460	424	460	466	448	452	113	98		800	436	438	240	128	108	98	93	100		800	361			800	149
810	460	424	460	465	446	452	108	97		810	437	436	246	131	107	91	93	102		810	373			810	142
820	461	422	461	465	448	452	110	96		820	438	435	246	136	109	92	92	100		820	379			820	146
830	462	424	462	464	342	453	111	95		830	438	437	248	133	108	93	95	101		830	388			830	156
840	463	420	463	470	444	453	110	96		840	111	437	415	155	111	93	96	100		840	391			840	134
850	464	423	464	467	445	455	102	96		850	421	416	296	146	112	93	94	97		850	396			850	136
860	463	422	463	466	440	454	103	101		860	420	431	298	145	112	94	96	96		860	399			860	141
870	462	422	462	465	460	455	104	94		870	422	434	300	147	111	95	98	98		870	397			870	143
880	461	423	461	465	459	455	104	95		880	423	434	282	148	115	96	99	97		880	403			880	147
890	461	420	461	464	458	453	104	95		890	422	436	291	133	116	97	96	98		890	406			890	148
900	460	423	460	464	460	455	102	95		900	422	435	290	140	122	95	96	98		900	404			900	147
910	459	421	459	466	456	454	102	94		910	423	437	291	137	116	96	97	100		910	404			910	148
920	460	423	460	467	460	455	103	95		920	423	435	304	141	121	97	98	98		920	405			920	142
930	460	422	460	466	458	455	101	93		930	422	435	299	140	124	98	99	100		930	407			930	139
940	462	422	462	466	460	453	97	95		940	422	435	301	146	123	96	99	101		940	414			940	144
950	462	422	462	465	460	455	97	95		950	422	436	297	137	126	317	99	101		950	402			950	151
960	463	427	463	467	460	319	97	95		960	127	438	303	132	335	94	99	98		960	413			960	142
970	462	428	462	468	455	468	100	95		970	457	431	315	148	118	93	99	99		970	419			970	146
980	461	427	461	468	451	468	101	96		980	458	435	322	149	122	93	96	98		980	420			980	147
990	462	427	462	467	454	467	102	94		990	458	439	314	154	125	91	97	98		990	419			990	151
1000	461	429	461	467	454	468	99	94		1000	459	440	391	141	117	105	96	100		1000	425			1000	329
1010	460	426	460	466	453	465	100	94		1010	459	440	330	144	124	106	98	99		1010	424			1010	144
1020	458	429	458	466	455	468	100	95		1020	460	441	331	155	123	105	97	99		1020	427			1020	150
1030	459	427	459	467	452	467	103	94		1030	460	443	330	151	121	106	97	98		1030	429			1030	149
1040	460	429	460	467	455	467	101	94		1040	459	441	311	155	132	104	96	100		1040	430			1040	132
1050	461	427	461	467	453	468	102	94		1050	459	441	319	144	119	105	97	96		1050	436			1050	140
1060	462	426	462	467	454	465	104	95		1060	459	442	327	143	119	106	99	96		1060	438			1060	140
1070	462	427	462	466	455	333	352	94		1070	458	442	243	149	123	115	98	96		1070	421			1070	143
1080	461	427	461	478	441	473	97	95		1080	456	443	260	158	126	103	105	98		1080	437			1080	135
1090	461	426	461	477	442	473	98	97		1090	440	478	238	146	129	103	105	97		1090	443			1090	138
1100	461	424	461	477	439	474	98	96		1100	443	474	337	147	138	104	106	98		1100	439			1100	326
1110	460	423	460	477	442	471	99	97		1110	443	473	343	152	140	106	105	99		1110	438			1110	136
1120	459	424	459	476	441	474	99	97		1120	443	474	344	281	143	106	103	100		1120	444			1120	136
1130	458	421	458	476	441	472	100	97		1130	444	473	345	143	334	101	103	100		1130	447			1130	128
1140	459	419	459	477	442	474	99	97		1140	443	474	347	150	117	95	104	100		1140	445			1140	146
1150	460	419	460	476	439	473	99	97		1150	443	481	243	149	120	96	100	101		1150	447			1150	139
1160	461	419	461	474	443	471	100	91		1160	444	369	239	154	121	97	99	102		1160	447			1160	150
1170	461	421	461	471	442	474	105	357		1170	443	482	239	144	119	97	98	101		1170	446			1170	151
1180	460	420	460	465	442	471	100	94		1180	443	480	242	147	124	98	98	102		1180	446			1180	148
1190	460	428	460	459	443	474	93	95		1190	442	481	267	146	118	100	97	101		1190	447			1190	145
1200	460	426	460	454	440	472	91	95		1200	442	482	244	145	124	100	102	100		1200	447			1200	161
																				1210	449			1210	145
																				1220	450			1220	148
																				1230	449			1230	143
																				1240	451			1240	144
																				1250	448			1250	153
																				1260	358			1260	144
																				1270	441			1270	146
																				1280	320			1280	155
																				1290	447			1290	139
																				1300	451			1300	144
																				1310	447			1310	140
																				1320	450			1320	147
																				1330	452			1330	147
																				1340	452			1340	145
																				1350	451			1350	140
																				1360	453			1360	145
																				1370	452			1370	150
																				1380	454			1380	142
																				1390	452			1390	138
																				1400	453			1400	146
																				1410	453			1410	142
																				1420	453			1420	143
																				1430	453			1430	151
																				1440	454			1440	143
																				1450	453			1450	146
																				1460	452			1460	152
																				1470	454			1470	138
																				1480	453			1480	145
																				1490	454			1490	141
																				1500	454			1500	148
																				1510	453			1510	153
																				1520	454			1520	332
																								1530	147
																								1540	150
																								1550	153
																								1560	143
																								1570	142
																								1580	145
																								1590	148
																								1600	154
																								1610	143
																								1620	152
																								1630	144
																								1640	145
																								1650	142
																								1660	146
																								1670	148
																								1680	138
																								1690	141
																								1700	143
																								1710	146
																								1720	142
																								1730	145
																								1740	147
																								1750	142
																								1760	137
																								1770	139
																								1780	142
																								1790	142
																								1800	144
																								1810	333
																								1820	138
																								1830	139
																								1840	140
																								1850	142
																								1860	144
																								1870	145
																								1880	146
																								1890	146
																								1900	132
																								1910	134
																								1920	137
																								1930	137
																								1940	128
																								1950	133
																								1960	127
																								1970	130
																								1980	130
																								1990	129
																								2000	129
																								2010	131
																								2020	127
																								2030	124
																								2040	129
																								2050	131
																								2060	133
																								2070	136
																								2080	136
																								2090	118
																								2100	122
																								2110	124
																								2120	121
																								2130	124
																								2140	120
																								2150	114
																								2160	118
																								2170	118
																								2180	120
																								2190	124
																								2200	130
																								2210	132
																								2220	121
																								2230	124
																								2240	127
																								2250	119
																								2260	117
																								2270	115
																								2280	121
																								2290	124
																								2300	119
																								2310	122
																								2320	124
																								2330	126
																								2340	127
																								2350	129
																								2360	126
																								2370	119
																								2380	121
																								2390	118
																								2400	122
																								2410	123
																								2420	123
																								2430	123
																								2440	129
																								2450	123
																								2460	125
																								2470	125
																								2480	126
																								2490	124
																								2500	126
																								2510	125
																								2520	326
																								2530	129
																								2540	133
																								2550	137
																								2560	135
																								2570	133
																								2580	137
																								2590	141
																								2600	143
																								2610	144
																								2620	146
																								2630	136
																								2640	139
																								2650	144
																								2660	144
																								2670	145
																								2680	150
																								2690	134
																								2700	134
																								2710	134
																								2720	141
																								2730	143
																								2740	145
																								2750	145
																								2760	147
																								2770	152
																								2780	140
																								2790	140
																								2800	144
																								2810	149
																								2820	141
																								2830	143
																								2840	144
																								2850	147
																								2860	151
																								2870	139
																								2880	141
																								2890	144
																								2900	143
																								2910	146
																								2920	139
																								2930	138
																								2940	268
																								2950	142
																								2960	142
																								2970	141
																								2980	144
																								2990	144
																								3000	141
																								3010	144
																								3020	145
																								3030	147
																								3040	144
																								3050	144
																								3060	146
																								3070	145
																								3080	142
																								3090	144
																								3100	145
																								3110	146
																								3120	147
																								3130	150
																								3140	149
																								3150	139
																								3160	139
																								3170	141
																								3180	141
																								3190	142
																								3200	144
																								3210	147
																								3220	135
																								3230	141
																								3240	142
																								3250	142
																								3260	139
																								3270	136
																								3280	335
																								3290	139
																								3300	137
																								3310	138
																								3320	138
																								3330	134
																								3340	134
																								3350	134
																								3360	141
																								3370	132
																								3380	130
																								3390	138
																								3400	133
																								3410	130
																								3420	134
																								3430	133
																								3440	135
																								3450	138
																								3460	141
																								3470	145
																								3480	147
																								3490	149
																								3500	156
																								3510	163
																								3520	169
																								3530	183
																								3540	191
																								3550	205
																								3560	212
																								3570	215
																								3580	225
																								3590	244
																								3600	252
																								3610	269
																								3620	286
																								3630	290
																								3640	289
																								3650	233
																								3660	312
																								3670	330
																								3680	289
																								3690	337
																								3700	350
																								3710	339
																								3720	363
																								3730	388
																								3740	402
																								3750	393
																								3760	389
																								3770	398
																								3780	415
																								3790	392
																								3800	367
																								3810	436
																								3820	442
																								3830	439
																								3840	412
																								3850	412
																								3860	431
																								3870	435
																								3880	449
																								3890	447
																								3900	451
																								3910	446
																								3920	450
																								3930	453
																								3940	456
																								3950	451
																								3960	453
																								3970	455
																								3980	455

## Sheet: Fig. SI8
Figure SI 8b- Steady state concentrations at 21 °C					Figure SI 8c- Steady state concentrations at 21 °C
Flux 10 mM/min					Flux 10 mM/min
Time (min)	HPLC signal area amide (mAU)				Time (min)	HPLC signal area amide (mAU)
10	2.2463				10	2.6128
12	2.7078				12	2.7446
14	2.5697				14	2.6318
16	2.4676				16	2.525
18	2.7048				18	2.6133
Flux 20 mM/min					Flux 20 mM/min
Time (min)	HPLC signal area amide (mAU)				Time (min)	HPLC signal area amide (mAU)
10	5.2959				10	9.7249
12	5.2611				12	10.0824
14	5.5233				14	10.423
16	5.2637				16	10.776
18	5.2469				18	10.3026
Flux 25 mM/min					Flux 25 mM/min
Time (min)	HPLC signal area amide (mAU)				Time (min)	HPLC signal area amide (mAU)
10	10.3485				10	18.8907
12	12.8941				12	17.292
14	12.4964				14	13.8763
16	15.322				16	13.8908
18	12.5863				18	14.0176

[truncated: 14 more sheets: Fig. SI9, Fig. SI10, Fig. SI11, Fig. SI12, Fig. SI13, Fig. SI14, Fig. SI15, Fig. SI16, Fig. SI19, Fig. SI20, Fig. SI22, Fig. SI23, Fig. SI25, Fig. SI26]
